# Supplementary material for: The Spritztube: A New Device for the Extraglottic Intubation of Rabbits
Source: Animals (Basel). 2022 Dec 31;13(1):156. doi: 10.3390/ani13010156 (PMC9817887; doi:10.3390/ani13010156)
Supplement: Supplementary file 1 [file animals-13-00156-s001.zip]

Archive with 2 entries (2 files):
- Figure S1.pdf
- __MACOSX/._Figure S1.pdf
